# Supplementary material for: Nanoscale Surface Metal-Coating Method without Pretreatment for High-Magnification Biological Observation and Applications
Source: Biomimetics (Basel). 2024 Sep 28;9(10):588. doi: 10.3390/biomimetics9100588 (PMC11504977; doi:10.3390/biomimetics9100588)
Supplement: Supplementary file 1 [file biomimetics-09-00588-s001.zip]

Archive with 2 entries (2 files):
- biomimetics-3194970-supplementary-english.pdf
- Suppoting movie1.mp4
